# Supplementary material for: Measuring Coping in Parents of Children with Disabilities: A Rasch Model Approach
Source: PLoS One. 2015 Mar 2;10(3):e0118189. doi: 10.1371/journal.pone.0118189 (PMC4346261; doi:10.1371/journal.pone.0118189)
Supplement: S1 Data — (XLSX) [file pone.0118189.s001.xlsx]

## Sheet: Sheet1
S.NO	Administration: 1=Self, 2=Interviewer	Ocular diagnosis_code	Additional co-existing disability	Modified diagnosis code	Disabil_type	Parent age	Parent gender	ParentMedianage	Urbanorrural	Marital status of the Parent: 1=Married, 2= Divorced, 3= Widowed	Recode_maritalstatus	Family strucrure: 1= One parent family, 2= Two parent family	Relationship with the child: 1= Father, 2= Mother, 3= Caregiver	Type of caregiver: 1= Biological parent, 2= Step parents, 3= Adoptive child	No of children in the family	No of children with disabilities in the family	Families with more than one disabled child: 1=Yes, 2=No	Education of the parent, 1= Never gone to school, 2= Literate	If literate: 1= 1 to 5th, 2= 6th to 12th, 3= graduation, 4= postgraduation & beyond	Occupation: 1= Yes, 2= No	If not working:	Working days missed: 1=Yes, 2=No, 3=NA	If working days missed: 1= <30 days, 2=30-45 days, 3=46-60 days, 4=>60 days	Family system: 1=Nuclear, 2=Joint	If nuclear reason: 1= Child health condition, 2= ONther reasons	No. of people living in the house	Family income: 1= <5000, 2=5000-10000, 3=>10000	Child age in years	Child gender: 1=Male, 2=Female	Child age at diagnosis in years	Duration of disability in years	Delayed development: 1=Yes, 2=No	If delayed development: 1=single domain 2= dual domain 3= Multiple domains	If delayed 1: 1=Gross motor, 2=Fine motor, 3=Speech, 4= Cognition, 5=Hearing, 6= Multiple Domains	If delayed 1: 1=Gross motor, 2=Fine motor, 3=Speech, 4= Cognition, 5=Hearing, 6= Multiple Domains	If delayed 1: 1=Gross motor, 2=Fine motor, 3=Speech, 4= Cognition, 5=Hearing, 6= Multiple Domains	Living situation: 1=Parents, 2=Residential, 3=Caregiver	Parental consanguinity: 1=Yes, 2=No	No of children living in the house	Child education: 0= Not yet started, 1=Primary, 2=Secondary, 3=College	Mode of education: 1=Regular, 2= Special, 3=Inclusive	If special school then: 1=School for Blind, 2=School for Intellectually challenged, 3=School for Deaf and Dumb, 4= School for Multiple disabilities	Systemic illness: 1=No, 2=Yes	If systemic illness yes: 1= Chronic allergies, 2=Asthama, 3=Epilepsy, 4=DM, 5=Kidney stones 6=Heart problem, 7= Joint problem, 8=Others	Hospitalizations in the past year: 1=Yes, 2=No	If hospatilised: 1=Once, 2=Twice, 3=Thirce, 4=More than five times	School days missed in the past year: 1=Yes, 2=No 3=NA	If school days are missed: 1=<30days, 2=30-45days, 3=46-60days, 4=>60days	CHIP_1
1	2	14	25	8	3	42	2	2	1	1	1	2	2	1	4	1	2	2	2	2	1	3		1	2	7	3	8	1	1	7	1	2	3	4		1	2	4	0			1		2		3		2
2	2	11		1	1	36	1	2	1	1	1	2	1	1	3	1	2	2	2	1		1	2	2		7	2	8	1	1	7	2					1	1	3	0			1		2		3		1
3	2	14	16	10	3	20	2	1	1	1	1	2	2	1	1	1	2	1		1		1	3	2		7	2	2	1	1	1	1	3	6			1	2	2	0			1		2		3		3
4	2	9		1	1	25	2	1	2	1	1	2	2	1	2	1	2	2	1	1		1	1	2		4	2	8	2	1	7	2					1	1	2	1	1		1		2		1	1	3
5	2	10		1	1	25	2	1	2	1	1	2	2	1	2	2	1	1		1		1	3	1	2	4	2	5	1	2	3	2					1	2	2	0			1		2		3		3
6	2	9		1	1	32	2	1	2	1	1	2	2	1	3	1	2	2	1	2	1	3		1	2	5	2	5	2	1	4	2					1	1	3	1	1		1		2		2		3
7	2	12	16	10	3	28	2	1	1	1	1	2	2	1	1	1	2	2	3	2	3	3		1	2	3	2	3	2	1	2	1	2	1	2		1	2	1	0			2	6	2		3		3
8	2	8		1	1	28	2	1	1	1	1	2	2	1	2	2	1	2	3	2	3	3		2		5	3	5	2	1	4	2					1	1	2	1	1		1		2		1	2	3
9	1	9	26	8	3	33	2	2	1	1	1	2	2	1	2	2	1	2	4	2	1	3		1	2	4	3	4	1	1	3	1	1	4			1	2	2	1	2	2	1		2		1	1	3
10	2	9	16	10	3	35	2	2	1	1	1	2	2	1	2	1	2	2	2	2	3	3		2		15	3	1	1	0.5	0.5	1	2	1	2		1	2	4	0			1		2		3		3
11	2	24		1	1	35	2	2	2	1	1	2	2	1	3	3	1	1		1		1	2	1	2	5	2	7	1	5	2	2					1	2	3	0			1		1	1	3		3
12	2	11		1	1	29	2	1	1	1	1	2	2	1	2	1	2	2	2	2	3	3		2		6	3	5	2	1	4	2					1	2	2	0			1		2		3		3
13	2	18		1	1	35	2	2	1	1	1	2	2	1	2	1	2	2	2	2	3	3		1	1	4	3	11	2	3	8	2					1	2	2	2	2	1	1		2		2		0
14	1	10		1	1	27	2	1	1	1	1	2	2	1	1	1	2	2	2	2	3	3		2		8	3	5	1	1	4	2					1	2	2	1	1		1		2		1	1	3
15	1	13		1	1	23	2	1	1	1	1	2	2	1	2	1	2	2	2	2	3	3		1	2	4	2	6	1	1	5	2					1	2	2	1	1		1		2		1	1	3
16	1	10		1	1	26	2	1	1	1	1	2	2	1	2	2	1	2	4	2	1	3		1	1	4	2	10	2	8	2	2					1	1	2	0			1		2		3		3
17	1	10		1	1	26	2	1	1	1	1	2	2	1	2	2	1	2	4	2	1	3		1	1	4	2	7	1	6	1	2					1	1	2	0			1		2		3		3
18	1	10	25	8	3	32	2	1	1	1	1	2	2	1	2	1	2	2	3	2	3	3		1	2	4	2	8	2	1	7	1	2	3	4		1	2	2	1	2	2	1		2		2		3
19	1	9		1	1	44	2	2	1	1	1	2	2	1	1	1	2	2	3	2	3	3		1	2	3	3	16	1	7	9	2					1	2	1	2	1		1		2		2		3
20	2	23		1	1	32	1	1	2	1	1	2	1	1	2	1	2	2	1	1		1	1	2		6	2	7	1	5	2	2					1	1	2	1	1		1		2		1	1	3
21	1	23		1	1	24	2	1	2	1	1	2	2	1	2	2	1	2	2	2	3	3		2		6	2	4	2	1	3	2					1	1	2	0			1		2		3		1
22	1	23		1	1	24	2	1	2	1	1	2	2	1	2	2	1	2	2	2	3	3		2		6	2	6	1	1	5	2					1	1	2	1	1		1		2		2		1
23	2	4		1	1	29	2	1	1	1	1	2	2	1	6	4	1	2	2	2	3	3		1	2	8	2	5	1	1	4	2					1	2	6	1	1		1		2		2		3
24	1	11		1	1	28	2	1	2	2	2	1	2	1	1	1	2	2	2	1		1	1	2		7	1	10	2	1	9	2					1	2	2	0			1		2		3		3
25	1	11		1	1	40	1	2	1	1	1	2	1	1	2	1	2	2	2	1		2		2		12	3	13	2	1	12	2					1	1	4	2	2	1	1		2		1	1	1
26	1	14		1	1	26	2	1	1	1	1	2	2	1	1	1	2	2	2	2	1	3		1	2	4	3	1	1	0.5	0.5	1	3	6			1	1	1	0			2	3	2		3		3
27	2	9	29	12	3	36	2	2	2	2	2	1	2	1	2	1	2	2	1	1		1	1	1	1	2	2	15	2	10	5	1	2	3	5		2	2	1	2	2	3	1		2		1	1	3
28	2	1	29	12	3	26	2	1	1	1	1	2	2	1	1	1	2	2	4	1		1	2	1	2	3	3	4	2	1	3	1	2	3	5		1	1	1	0			1		2		3		3
29	2	11		1	1	30	1	1	2	1	1	2	1	1	2	1	2	2	2	1		1	1	1	2	4	2	5	1	1	4	2					1	2	2	0			1		2		3		3
30	1		22	3	2	36	1	2	1	1	1	2	1	1	2	1	2	2	3	1		1	1	1	2	4	3	5	1	1	4	1	3	6			1	2	2	0			1		2		3		3
31	1	4	26	8	3	28	2	1	1	1	1	2	2	1	2	2	1	2	2	2	1	3		2		6	2	5	1	1	4	1	3	6			1	1	2	0			1		2		3		2
32	1	11		1	1	41	1	2	1	1	1	2	1	1	2	1	2	2	3	1		1	2	2		6	3	7	1	1	6	2					1	2	2	1	1		1		2		1	1	3
33	2	14		1	1	30	2	1	2	1	1	2	2	1	2	2	1	1		1		1	3	1	1	3	1	14	1	1	13	1	2	3	4		1	2	1	1	2	2	1		2		2		3
34	1	18		1	1	34	2	2	1	1	1	2	2	1	1	1	2	2	2	2	3	3		2		11	3	13	1	1	12	2					1	1	3	1	2	2	1		2		1	1	3
35	2	10	22	9	3	35	2	2	1	1	1	2	2	1	3	1	2	1		2	1	3		1	2	5	2	15	1	1	14	1	3	1	2	4	1	1	3	1	2	4	1		2		2		1
36	2	10	22	9	3	22	2	1	1	1	1	2	2	1	2	1	2	2	2	1		2		1	1	4	2	3	1	2	1	1	2	1	2		1	2	2	0			1		2		3		3
37	2	10	25	8	3	34	2	2	1	1	1	2	2	1	3	2	1	2	2	2	3	3		2		7	1	5	1	2	3	1	2	3	4		1	1	3	1	2	1	2	4	1	1	2		3
38	2	14	25	8	3	20	2	1	1	1	1	2	2	1	1	1	2	2	2	2	3	3		2		10	3	2	1	1	1	1	2	3	4		1	1	4	0			2	4	2		3		2
39	1	23		1	1	30	1	1	1	1	1	2	1	1	2	1	2	2	3	1		1	1	1	2	4	3	6	1	2	4	2					1	1	2	1	1		1		2		1	1	2
40	2	23	22	9	3	24	2	1	2	1	1	2	2	1	1	1	2	2	1	2	3	3		2		6	2	1	2	0.5	0.5	1	2	1	2		1	2	1	0			1		2		3		3
41	1	9		1	1	33	2	2	1	1	1	2	2	1	1	1	2	2	4	1		1	1	1	2	3	3	8	2	5	3	2					1	2	1	1	1		1		2		2		2
42	1	19		6	2	35	2	2	1	1	1	2	2	1	2	1	2	2	3	2	3	3		1	2	4	3	16	2	2	14	1	2	3	4		1	1	2	2	1		1		2		1	1	3
43	1	11		1	1	42	2	2	1	1	1	2	2	1	1	1	2	2	4	1		1	1	1	2	4	3	12	2	1	11	2					1	2	1	2	1		1		1	1	1	1	2
44	2	11	16	10	3	23	2	1	2	1	1	2	2	1	2	1	2	2	1	1		1	2	2		7	2	2	2	1	1	1	2	1	2		1	2	2	0			1		2		3		3
45	1	23		1	1	56	1	2	1	1	1	2	1	1	1	1	2	2	2	1		1	2	1	2	3	3	9	1	3	6	2					1	2	1	1	1		2	3	2		1	1	3
46	1	23		1	1	30	2	1	1	1	1	2	2	1	2	1	2	2	2	2	3	3		1	2	4	3	10	1	3	7	2					1	2	2	1	1		2	3	2		2		3
47	2	11		1	1	35	2	2	1	1	1	2	2	1	3	1	2	2	1	1		1	1	1	2	5	1	10	1	1	9	2					1	2	3	1	2	1	1		2		1	1	3
48	1	23	26	8	3	41	2	2	1	1	1	2	2	1	1	1	2	2	3	2	1	3		1	2	3	3	11	2	1	10	1	2	3	4		1	1	1	2	2	2	2	4	1	1	1	1	2
49	1	8	25	8	3	41	2	2	1	1	1	2	2	1	5	2	1	2	2	2	3	3		1	1	8	2	16	1	1	15	1	2	3	4		1	1	5	1	2	2	2	6	2		2		2
50	1	18		1	1	35	2	2	1	1	1	2	2	1	2	1	2	2	3	2	3	3		1	2	4	3	12	1	1	11	2					1	1	2	1	1		1		2		1	1	1
51	1	4		1	1	32	2	1	2	1	1	2	2	1	3	2	1	2	2	2	1	3		2		7	1	12	1	1	11	2					1	1	3	2	1		1		2		2		3
52	2	9		1	1	35	2	2	2	1	1	2	2	1	3	1	2	2	2	2	3	3		1	2	5	1	12	1	6	6	2					1	1	3	2	1		2	8	2		1	4	0
53	2	8		1	1	30	2	1	2	1	1	2	2	1	1	1	2	2	2	2	3	3		2		14	2	2	1	1	1	1	1	3			1	2	5	0			1		2		3		3
54	1	6		1	1	24	2	1	1	1	1	2	2	1	1	1	2	2	3	2	3	3		1	2	3	3	1	1	0.5	0.5	2					1	1	1	0			1		2		3		3
55	2	18		1	1	26	2	1	1	1	1	2	2	1	2	2	1	2	1	1		1	1	2		6	2	7	2	3	4	2					1	2	3	0			1		2		3		3
56	1	9		1	1	49	2	2	1	1	1	2	2	1	2	1	2	2	3	2	1	3		1	1	4	3	16	1	4	12	2					1	2	2	2	1		1		2		2		3
57	2	1		1	1	21	2	1	1	1	1	2	2	1	2	1	2	2	2	2	3	3		2		15	3	1	1	0.5	0.5	2					1	2	6	0			1		2		3		3
58	1	14		1	1	28	2	1	1	1	1	2	2	1	1	1	2	2	4	2	1	3		1	1	3	3	1	1	0.5	0.5	1	2	1	2		1	2	1	0			1		2		3		2
59	2	8		1	1	25	2	1	1	1	1	2	2	1	2	1	2	2	1	2	3	3		2		5	3	2	1	1	1	2					1	2	2	0			1		2		3		3
60	1	10	31	13	3	39	2	2	1	1	1	2	2	1	1	1	2	2	3	1		1	2	1	2	3	3	9	1	1	8	1	1	4			1	2	1	1	1		1		2		1	1	1
61	1	11		1	1	37	2	2	1	1	1	2	2	1	2	1	2	2	2	2	3	3		1	2	4	2	10	2	1	9	2					1	1	2	2	2	1	2	2	2		1	1	3
62	1	2	21	11	3	35	1	2	1	1	1	2	1	1	3	2	1	2	3	1		1	2	2		7	3	10	1	8	2	1	3	6			1	1	3	1	1		1		2		1	1	1
63	1	2		1	1	34	2	2	1	1	1	2	2	1	1	1	2	2	2	2	3	3		1	1	3	3	14	2	1	13	2					1	2	1	2	1		1		2		1	1	1
64	2	8		1	1	30	2	1	2	1	1	2	2	1	1	1	2	2	3	2	3	3		2		5	1	5	1	1	4	2					1	2	1	1	1		1		2		1	1	0
65	1	8		1	1	28	2	1	1	1	1	2	2	1	2	2	1	2	3	2	3	3		1	1	4	3	7	2	5	2	2					1	2	2	0			1		2		3		1
66	1	19		6	2	30	2	1	1	1	1	2	2	1	3	1	2	2	2	2	3	3		2		8	2	12	2	1	11	1	1	4			1	1	3	1	1		1		2		1	2	3
67	1	8		1	1	40	1	2	1	1	1	2	1	1	2	2	1	2	2	1		1	1	2		5	3	9	2	1	8	2					1	1	2	1	1		1		2		1	1	1
68	2	14		1	1	23	2	1	1	1	1	2	2	1	1	1	2	2	2	2	3	3		2		6	2	1	1	0.5	0.5	1	3	6			1	2	2	0			2	3	2		3		3
69	2	2	30	13	3	29	2	1	2	1	1	2	2	1	3	1	2	1		1		1	1	2		6	2	11	1	3	8	1	1	4			1	1	3	1	1		1		2		1	2	1
70	1	1	16	10	3	35	2	2	1	1	1	2	2	1	3	1	2	2	4	2	1	3		1	2	5	3	7	1	1	6	1	3	1	2	4	1	1	3	0			1		2		3		3
71	1	10		1	1	32	2	1	1	1	1	2	2	1	2	1	2	2	3	2	3	3		2		20	3	8	1	3	5	2					1	2	6	1	2	1	1		2		1	1	3
72	2	5	29	12	3	62	1	2	1	1	1	2	1	1	2	2	1	2	3	1		1	1	1	2	2	3	16	2	2	14	1	2	3	5		2	1	0	2	1		1		2		1	1	1
73	1	4		1	1	45	2	2	1	1	1	2	2	1	1	1	2	2	4	1		2		1	2	3	3	14	2	1	13	2					1	2	1	2	2	1	1		2		2		3
74	1	2	21	11	3	35	2	2	1	1	1	2	2	1	2	2	1	2	1	1		2		1	1	4	2	15	2	8	7	1	3	3	4	5	1	1	2	2	2	3	1		2		2		2
75	1	2	21	11	3	35	2	2	1	1	1	2	2	1	2	2	1	2	1	1		2		1	1	4	2	16	2	10	6	1	3	3	4	5	1	1	2	2	2	3	1		2		2		2
76	2	15		1	1	32	2	1	1	1	1	2	2	1	1	1	2	2	2	2	3	3		2		7	3	13	2	2	11	1	1	3			1	2	2	1	2	1	1		2		1	2	1
77	1	9	16	10	3	30	2	1	1	1	1	2	2	1	3	2	1	2	2	2	3	3		2		10	3	4	2	1	3	1	1	3			1	1	3	0			1		2		3		3
78	1	18		1	1	30	2	1	1	1	1	2	2	1	2	2	1	2	2	2	3	3		1	1	4	2	10	1	1	9	2					1	2	2	1	2	1	1		2		1	1	1
79	2	18		1	1	37	2	2	1	1	1	2	2	1	2	1	2	2	3	1		2		2		6	3	12	2	1	11	2					1	2	2	1	2	1	1		2		1	1	3
80	2	11		1	1	27	2	1	2	1	1	2	2	1	2	2	1	2	1	2	3	3		2		6	3	5	2	1	4	2					1	2	2	1	2	1	1		2		2		3
81	1	23		1	1	34	2	2	1	1	1	2	2	1	2	1	2	2	2	2	3	3		2		12	3	5	2	1	4	2					1	2	4	1	2	1	1		2		1	1	1
82	1	15		1	1	22	2	1	1	1	1	2	1	1	2	1	2	2	2	2	3	3		1	1	4	2	6	1	1	5	2					1	2	2	1	2	1	1		2		1	1	1
83	1	23		1	1	28	2	1	1	1	1	2	2	1	1	1	2	2	4	2	3	3		1	2	3	3	8	1	1	7	2					1	1	1	1	2	1	1		1	1	1	2	2
84	1	11		1	1	29	2	1	1	1	1	2	2	1	2	1	2	2	3	2	3	3		1	2	4	3	6	2	1	5	1	1	4			1	2	2	1	2	1	1		2		1	1	3
85	1	11		1	1	33	2	2	1	1	1	2	2	1	2	2	1	2	2	2	3	3		1	2	4	3	10	1	1	9	2					1	1	2	2	2	1	1		2		1	1	3
86	2	18		1	1	27	2	1	1	1	1	2	2	1	2	1	2	1		2	3	3		1	2	4	1	9	2	1	8	2					1	1	2	1	2	1	1		2		1	1	3
87	2	15		1	1	28	2	1	1	1	1	2	2	1	2	1	2	1		1		1	1	1	2	4	1	11	1	1	10	2					1	1	2	2	2	1	1		2		1	1	3
88	2	8		1	1	30	2	1	1	1	1	2	2	1	2	1	2	1		2	3	3		1	2	4	2	10	1	1	9	2					1	1	2	1	2	1	1		2		1	1	2
89	1	15		1	1	27	2	1	1	1	1	2	2	1	1	1	2	2	2	2	3	3		2		8	3	6	1	1	5	2					1	2	2	1	2	1	1		2		1	1	3
90	1		25	2	2	24	2	1	1	1	1	2	2	1	2	1	2	2	2	2	1	3		2		6	2	7	1	1	6	1	2	3	4		1	1	2	1	2	2	1		2		2		3
91	1		22	3	2	35	2	2	1	1	1	2	2	1	2	1	2	2	2	2	3	3		1	1	4	3	7	2	1	6	1	3	1	2	4	1	2	2	1	2	2	2	3	2		1	2	3
92	1		16	4	2	25	2	1	1	1	1	2	2	1	2	1	2	2	2	2	3	3		1	1	4	2	6	2	1	5	1	3	6			1	1	2	1	2	2	1		2		2		2
93	2		20	6	2	30	2	1	1	1	1	2	2	1	2	1	2	2	2	2	3	3		1	2	4	3	10	2	1	9	1	2	3	4		1	2	2	1	2	2	1		2		2		1
94	1		16	4	2	42	1	2	1	1	1	2	1	1	2	1	2	2	3	1		1	2	2		6	3	16	1	5	11	1	3	6			1	2	2	2	2	2	1		2		1	2	0
95	1		25	2	2	40	2	2	1	1	1	2	1	1	4	1	2	2	2	2	3	3		1	1	5	3	16	1	5	11	1	2	3	4		1	2	4	2	2	2	1		2		2		1
96	2		25	2	2	25	2	1	1	1	1	2	2	1	1	1	2	2	2	2	1	3		1	1	3	2	3	1	1	2	1	2	3	4		1	2	1	1	2	2	1		2		2		3
97	1		22	3	2	28	2	1	1	1	1	2	2	1	1	1	2	2	3	2	1	3		1	1	3	3	3	1	1	2	1	3	1	2	4	1	2	1	1	2	2	2	3	1	1	2		2
98	1		16	4	2	45	2	2	1	1	1	2	2	1	2	1	2	2	2	2	3	3		1	2	4	2	16	1	1	15	1	3	6			1	2	2	2	2	2	2	4	2		2		1
99	1		25	2	2	32	2	1	1	1	1	2	2	1	1	1	2	2	2	2	3	3		1	1	3	3	12	1	2	10	1	2	3	4		1	2	1	1	2	2	1		2		2		0
100	1		20	6	2	27	2	1	1	1	1	2	2	1	1	1	2	2	3	2	3	3		2		5	3	5	1	1	4	1	2	3	4		1	2	1	1	2	2	1		2		2		3
101	1		20	6	2	28	2	1	1	1	1	2	2	1	2	1	2	2	3	2	3	3		1	2	4	3	4	2	1	3	1	2	3	4		1	2	2	1	2	2	1		2		1	1	3
102	1		26	2	2	30	1	1	1	1	1	2	2	1	2	1	2	2	2	2	1	3		1	2	4	3	12	1	3	9	1	2	3	4		1	2	2	1	2	2	2	8	2		2		1
103	1		25	2	2	45	2	2	1	1	1	2	2	1	3	2	1	2	3	1		1	1	1	2	5	3	16	2	1	15	1	2	3	4		1	2	3	2	2	2	1		2		1	1	3
104	1		20	6	2	39	1	2	1	1	1	2	1	1	3	1	2	2	2	1		1	2	2		5	2	7	1	1	6	1	2	3	4		1	2	3	1	2	2	1		2		1	2	1
105	1		16	4	2	30	2	1	1	1	1	2	2	1	2	1	2	2	3	2	3	3		2		5	2	6	1	1	5	1	3	6			1	2	2	1	2	2	2	3	2		2		2
106	1		25	2	2	46	1	2	1	1	1	2	1	1	2	1	2	2	3	1		3		2		4	2	16	1	3	13	1	2	3	4		1	1	2	2	2	2	2	2	2		1	1	3
107	1		25	2	2	38	2	2	1	2	2	1	2	1	2	1	2	2	1	2	3	3		1	2	3	3	16	1	5	11	1	2	3	4		1	2	1	2	2	2	2	3	2		1	1	1
108	1		22	3	2	44	2	2	1	1	1	2	2	1	3	1	2	2	3	2	1	3		1	2	5	3	16	1	1	15	1	3	1	2	3	1	2	3	2	2	2	1		2		2		3
109	1		26	2	2	38	2	2	1	1	1	2	2	1	2	2	1	2	4	2	1	3		1	2	5	3	15	1	2	13	1	2	3	4		1	2	2	2	2	2	1		2		2		1
110	1		25	2	2	40	2	2	2	2	2	1	2	1	2	1	2	2	3	2	3	3		1	1	4	2	14	2	10	4	1	2	3	4		1	2	2	2	2	2	2	3	1	1	1	2	1
111	1		20	6	2	35	2	2	2	1	1	2	2	1	2	1	2	2	3	2	3	3		1	1	4	3	15	2	2	13	1	2	3	4		1	1	2	1	2	2	1		1	1	1	1	3
112	1		26	2	2	40	1	2	1	1	1	2	1	1	1	1	2	2	3	1		1	1	1	2	3	3	13	2	1	12	1	2	3	4		1	1	1	1	2	2	2	3	1	2	1	2	3
113	2		22	6	2	45	1	2	2	1	1	2	1	1	2	1	2	2	3	1		2		1	2	4	2	15	2	1	14	1	3	1	2	4	1	1	2	2	2	2	2	3	1	1	1	1	2
114	1		20	6	2	40	2	2	2	1	1	2	2	1	1	1	2	2	4	1		2		1	2	3	3	14	1	4	10	1	2	3	4		1	2	1	2	2	2	1		1	2	1	2	3
115	1		25	2	2	34	1	2	1	1	1	2	2	1	2	1	2	2	3	2	3	3		2		9	3	13	2	1	12	1	1	4			1	2	2	2	2	4	2	3	2		1	1	2
116	1		25	2	2	45	1	2	1	1	1	2	1	1	1	1	2	2	1	1		1	3	1	2	3	2	16	1	1	15	1	2	3	4		1	2	1	2	2	4	1		2		1	1	2
117	1		27	7	2	32	2	1	1	2	2	1	2	1	1	1	2	2	1	1		1	3	1	2	3	1	9	1	1	8	1	1	4			1	2	1	1	2	4	2	3	2		1	1	1
118	1		25	2	2	39	2	2	1	1	1	2	2	1	2	1	2	2	4	2	3	3		1	2	4	3	15	2	1	14	1	1	4			1	1	2	2	2	4	1		2		1	1	3
119	1		29	5	2	24	2	1	1	1	1	2	2	1	1	1	2	2	2	2	1	1	1	2		7	1	4	1	1	3	1	2	3	5		1	2	3	1	2	4	2	2	2		1	2	3
120	1		26	2	2	39	2	2	1	1	1	2	2	1	2	1	2	2	2	2	3	3		1	1	4	2	15	1	1	14	1	1	4			1	2	2	2	2	4	1		2		1	2	1
121	1		22	3	2	39	2	2	1	1	1	2	2	1	2	1	2	2	3	2	1	3		1	2	5	3	8	2	1	7	1	3	1	2	4	1	1	2	1	2	4	1		2		1	1	3
122	1		25	2	2	30	2	1	1	1	1	2	2	1	2	1	2	2	2	1		1	1	1	2	4	1	10	2	5	5	1	1	4			1	1	2	1	2	4	1		2		1	1	3
123	1		29	5	2	32	1	1	1	1	1	2	1	1	3	2	1	2	2	1		2		1	2	5	2	8	1	3	5	1	2	3	5		1	2	3	1	2	4	1		2		2		3
124	1		27	7	2	31	2	1	1	1	1	2	2	1	3	1	2	2	2	1		1	1	1	1	5	1	10	1	2	8	1	1	4			1	2	3	1	2	4	1		2		1	1	3
125	1		22	3	2	33	2	2	1	1	1	2	2	1	2	1	2	2	2	2	3	3		1	2	4	1	8	2	3	5	1	3	1	2	4	1	1	2	1	2	4	1		2		1	2	3
126	1		29	5	2	30	2	1	1	1	1	2	2	1	2	1	2	2	2	2	3	3		1	2	4	1	12	2	3	9	1	2	3	5		1	2	2	1	2	4	1		2		1	1	3
127	1		26	2	2	32	2	1	1	1	1	2	1	1	3	1	2	2	2	2	3	3		1	2	5	3	10	1	1	9	1	2	3	4		1	2	3	1	2	4	2	3	2		1	3	3
128	1		29	5	2	30	1	1	1	1	1	2	1	1	4	1	2	2	2	2	1	3		2		8	1	8	1	1	7	1	2	3	5		1	2	4	1	2	4	1		2		1	1	2
129	1		26	2	2	32	2	1	1	1	1	2	2	1	1	1	2	2	2	2	3	3		1	2	4	1	13	2	5	8	1	1	4			1	1	1	1	2	4	1		1	1	1	3	3
130	1		32	7	2	35	2	2	1	1	1	2	2	1	2	1	2	2	3	1		1	1	1	2	4	2	10	1	1	9	1	3	3	4	5	1	2	1	2	2	4	2	2	1	1	1	1	2
131	1		29	5	2	38	2	2	1	1	1	2	2	1	2	1	2	2	1	2	3	3		2		7	2	15	2	10	5	1	2	3	5		1	2	2	1	2	4	1		2		1	1	2
132	1		29	5	2	28	2	1	1	1	1	2	2	1	1	1	2	2	1	2	1	3		1	2	3	1	5	1	3	2	1	2	3	5		1	2	1	1	2	4	1		2		1	2	1
133	1		26	2	2	38	2	2	1	1	1	2	2	1	4	1	2	2	2	2	3	3		1	2	5	2	12	1	1	11	1	1	4			1	2	4	2	2	4	2	3	1	2	1	2	2
134	1		29	5	2	30	1	1	1	1	1	2	2	1	2	1	2	2	2	2	3	3		2		6	1	10	1	3	7	1	2	3	5		1	2	2	1	2	4	1		1	1	1	1	2
135	1		29	5	2	32	2	1	1	1	1	2	2	1	2	1	2	2	2	2	1	3		1	2	4	2	9	1	3	6	1	2	3	5		1	2	2	1	2	4	1		2		1	2	1
136	1		29	5	2	42	2	2	1	1	1	2	2	1	2	1	2	2	2	2	1	3		1	1	4	2	9	2	2	7	1	1	3			1	1	2	1	2	4	2	5	1	3	1	3	1
137	1		29	5	2	33	2	2	1	1	1	2	2	1	2	1	2	2	1	1		1	1	1	2	4	2	10	1	1	9	1	2	3	5		1	2	2	1	2	4	1		2		1	1	2
138	1		19	6	2	43	1	2	1	1	1	2	1	1	2	1	2	2	1	1		2		1	1	5	1	16	1	1	15	1	2	3	4		1	2	2	1	2	4	2	3	1	2	1	4	3
139	1		29	5	2	28	2	1	1	1	1	2	2	1	2	1	2	2	2	2	3	3		1	1	4	2	8	2	3	5	1	1	3			1	1	2	1	2	4	2	3	1	1	1	1	1
140	1		31	7	2	36	2	2	1	1	1	2	2	1	2	1	2	2	2	2	3	3		2		18	2	14	2	3	11	1	1	4			1	2	5	2	2	4	2	3	2		1	1	2
141	1		29	5	2	35	1	2	1	1	1	2	1	1	3	1	2	2	2	1		1	1	2		7	2	12	2	1	11	1	2	3	5		1	2	3	1	2	4	1		2		2		3
142	1		29	5	2	36	2	2	1	1	1	2	2	1	2	1	2	2	2	1		1	2	2		5	2	12	2	1	11	1	2	3	5		1	2	2	1	2	4	2	3	1	1	1	1	1
143	1		29	5	2	32	2	1	1	3	3	1	2	1	3	1	2	2	2	2	3	3		2		18	1	14	2	1	13	1	2	3	5		1	1	3	2	2	4	1		2		1	1	3
144	1		22	3	2	37	2	2	1	1	1	2	2	1	2	1	2	2	2	2	3	3		1	2	4	2	11	1	1	10	1	2	1	2	4	1	2	2	1	2	4	2	3	1	2	1	2	2
145	1		26	2	2	40	2	2	1	1	1	2	2	1	3	1	2	2	2	2	3	3		2		7	2	13	1	3	10	1	2	3	4		1	2	3	1	2	4	2	3	2		2		3
146	1		26	2	2	37	2	2	1	1	1	2	2	1	2	1	2	2	2	2	3	3		1	2	4	1	16	1	1	15	1	1	4			1	1	2	2	2	4	1		2		2		2
147	1		29	5	2	30	2	1	1	1	1	2	2	1	3	1	2	2	2	2	3	3		2		11	2	10	1	1	9	1	2	3	5		1	2	3	1	2	4	1		2		2		1
148	1		22	3	2	38	2	2	1	1	1	2	2	1	4	1	2	2	2	2	3	3		2		19	2	15	1	1	14	1	3	1	2	4	1	2	4	1	2	4	2	3	1	2	1	2	2
149	1		29	5	2	25	2	1	1	1	1	2	2	1	2	1	2	2	2	2	3	3		2		15	2	7	1	3	4	1	2	3	5		1	1	5	1	2	4	2	3	1	1	1	1	1
150	1		22	3	2	40	1	2	1	1	1	2	1	1	3	1	2	2	3	1		2		1	2	5	2	10	1	1	9	1	3	1	2	4	1	2	3	1	2	4	1		1	1	1	1	3
151	1		26	2	2	31	2	1	1	1	1	2	2	1	4	1	2	2	2	2	3	3		2		7	2	7	2	1	6	1	2	3	4		1	2	4	1	2	4	1		1	1	1	2	3
152	1		29	5	2	25	2	1	1	1	1	2	2	1	3	1	2	2	2	2	3	3		2		8	2	6	2	2	4	1	2	3	5		1	1	3	1	2	4	1		2		2		3
153	1		29	5	2	33	2	2	1	1	1	2	2	1	2	1	2	2	2	2	3	3		1	2	4	1	13	2	10	3	1	2	3	5		1	2	2	2	2	4	1		2		2		3
154	1		29	5	2	28	2	1	1	1	1	2	2	1	2	1	2	2	2	2	3	3		2		14	1	12	1	7	5	1	2	3	5		1	2	2	2	2	4	1		2		2		3
155	1		25	2	2	37	2	2	1	1	1	2	2	1	2	1	2	2	2	2	3	3		1	2	4	1	16	1	3	13	1	1	4			1	2	2	2	2	4	1		2		1	1	2
156	1		20	6	2	40	2	2	1	1	1	2	2	1	3	1	2	1		2	3	3		1	2	5	1	16	1	1	15	1	2	3	4		1	2	3	1	2	4	1		2		1	1	3
157	1		29	5	2	32	2	1	1	1	1	2	2	1	2	1	2	2	2	2	3	3		1	1	4	2	9	1	1	8	1	2	3	5		1	2	1	1	2	4	1		2		1	1	2
158	1		29	5	2	38	2	2	1	1	1	2	2	1	2	2	1	2	2	2	3	3		1	2	5	2	13	2	1	12	1	3	3	4	5	1	1	2	1	2	4	2	3	2		2		2
159	1		25	2	2	40	2	2	1	1	1	2	2	1	2	1	2	2	1	2	3	3		2		5	3	14	1	1	13	1	1	4			1	1	2	2	2	4	2	3	2		2		2
160	1		29	5	2	34	2	2	2	1	1	2	2	1	2	1	2	2	3	2	1	3		2		7	2	8	1	1	7	1	2	3	5		1	2	2	1	2	4	1		2		2		3
161	1		29	5	2	35	2	2	1	1	1	2	2	1	2	1	2	2	2	1		1	2	1	2	4	3	9	1	1	8	1	2	3	5		1	2	2	1	2	4	2	2	2		2		2
162	1		29	5	2	40	1	2	2	1	1	2	1	1	2	1	2	2	3	1		1	1	1	2	4	2	10	2	2	8	1	2	3	5		1	2	2	2	2	4	1		2		2		2
163	1		29	5	2	31	2	1	1	1	1	2	2	1	2	1	2	2	2	2	3	3		1	2	4	2	13	1	2	11	1	2	3	5		1	2	2	1	2	4	1		2		2		1
164	1		29	5	2	29	2	1	1	1	1	2	2	1	2	1	2	2	2	2	3	3		2		6	2	11	1	1	10	1	2	3	5		1	2	2	1	2	4	1		2		1	4	1
165	1		16	4	2	38	2	2	2	1	1	2	2	1	4	1	2	1		2	3	3		2		15	2	16	1	5	11	1	3	6			1	2	4	1	2	4	1		2		1	1	2
166	1		22	3	2	29	1	1	1	1	1	2	2	1	2	1	2	2	2	2	3	3		2		8	1	8	1	1	7	1	3	1	2	3	1	2	2	1	2	4	1		2		1	1	1
167	1		25	2	2	50	2	2	1	1	1	2	2	1	2	1	2	2	1	2	3	3		1	2	4	2	16	1	1	15	1	2	3	4		1	2	2	2	2	4	1		2		1	1	2
168	1		25	2	2	55	1	2	1	1	1	2	2	1	3	1	2	2	2	2	3	3		2		6	2	12	1	1	11	1	2	3	4		1	1	3	2	2	4	1		1	1	1	1	2
169	1		25	2	2	38	2	2	1	1	1	2	2	1	3	1	2	2	3	2	3	3		1	1	5	2	16	1	1	15	1	1	4			1	1	3	2	2	4	2	4	1	4	1	4	2
170	1		29	5	2	28	2	1	1	1	1	2	1	1	1	2	1	2	2	2	3	3		2		7	2	11	1	3	8	1	2	3	5		1	1	3	1	2	4	1		2		2		1
171	1		29	5	2	30	2	1	1	1	1	2	2	1	2	1	2	1		2	3	3		1	2	4	2	11	1	1	10	1	2	3	5		1	1	2	1	2	4	1		2		2		3
172	1		29	5	2	30	2	1	1	1	1	2	2	1	2	1	2	2	2	2	3	3		2		6	2	8	1	1	7	1	3	1	3	4	1	2	2	1	2	4	1		2		1	1	3
173	1		25	2	2	40	2	2	1	1	1	2	2	1	5	1	2	2	2	2	3	3		1	2	7	1	13	1	1	12	1	1	4			1	2	5	2	2	4	1		2		2		1
174	1		20	6	2	40	2	2	1	1	1	2	2	1	1	1	2	2	2	1		2		2		4	2	12	1	1	11	1	1	4			1	2	1	1	2	4	1		2		1	1	3
175	1		25	2	2	29	2	1	1	1	1	2	2	1	2	1	2	2	2	1		1	1	1	2	4	3	6	1	1	5	1	2	3	4		1	2	2	1	2	4	1		2		1	1	3
176	1		25	2	2	56	2	2	1	1	1	2	2	1	3	1	2	2	3	1		1	2	1	1	4	3	16	1	1	15	1	2	3	4		1	1	2	1	2	4	1		2		1	2	3
177	1		26	2	2	35	2	2	1	1	1	2	2	1	2	1	2	2	4	1		2		1	2	4	3	12	1	1	11	1	2	3	4		1	2	2	1	2	4	1		2		1	1	2
178	1		22	3	2	35	2	2	1	1	1	2	2	1	2	1	2	2	2	2	3	3		2		6	3	10	1	1	9	1	3	1	2	3	1	2	2	1	2	4	1		2		1	1	3
179	1		25	2	2	58	1	2	1	1	1	2	1	1	3	1	2	2	2	1		1	1	1	1	3	3	16	1	1	15	1	2	3	4		1	2	1	1	2	4	1		1	1	1	1	1
180	2		25	2	2	38	2	2	1	1	1	2	2	1	4	1	2	2	1	2	3	3		2		9	2	16	1	1	15	1	3	2	3	4	1	2	3	1	2	4	1		2		1	1	0
181	1		25	2	2	42	2	2	1	2	2	1	2	1	2	1	2	2	2	1		2		1	1	3	3	12	1	1	11	1	3	1	2	4	1	2	2	2	2	4	1		2		1	1	3
182	1		25	2	2	38	2	2	1	1	1	2	2	1	2	1	2	2	3	1		1	1	1	2	4	3	16	2	1	15	1	3	6			1	2	2	2	2	4	1		2		1	1	2
183	2		22	3	2	35	2	2	1	1	1	2	2	1	4	1	2	2	1	2	3	3		1	1	6	2	7	2	1	6	1	3	6			1	2	4	1	2	4	2	3	1	2	1	2	0
184	1		29	5	2	42	2	2	1	1	1	2	2	1	2	1	2	2	2	2	3	3		1	2	4	1	16	2	2	14	1	2	3	5		1	2	2	2	2	3	1		1	1	1	3	2
185	1		29	5	2	37	2	2	1	1	1	2	2	1	2	1	2	2	2	2	3	3		1	2	4	2	13	1	3	10	1	2	3	5		1	2	2	1	2	3	1		2		1	1	1
186	1		29	5	2	28	2	1	1	1	1	2	2	1	1	1	2	2	3	2	1	3		2		5	2	5	2	2	3	1	2	3	5		1	2	1	1	2	3	2	8	1	1	1	1	2
187	1		29	5	2	28	2	1	1	1	1	2	2	1	2	1	2	2	3	2	1	3		1	1	5	2	7	1	2	5	1	2	3	5		1	2	2	1	2	3	2	8	2		2		3
188	1		29	5	2	25	2	1	1	1	1	2	2	1	2	1	2	2	2	2	3	3		1	1	4	2	6	1	2	4	1	2	3	5		1	2	2	1	2	3	1		2		2		2
189	1		29	5	2	36	2	2	1	1	1	2	2	2	2	1	2	2	2	2	3	3		1	2	4	2	8	1	2	6	1	2	3	5		1	2	2	1	2	3	1		2		1	1	2
190	1		29	5	2	32	2	1	1	1	1	2	2	1	2	1	2	2	2	2	3	3		2		11	3	9	1	3	6	1	2	3	5		1	2	4	1	2	3	1		2		1	1	1
191	1		29	5	2	26	2	1	1	1	1	2	2	1	2	2	1	2	2	2	3	3		1	1	4	1	10	1	1	9	1	2	3	5		1	1	2	1	2	3	1		2		1	1	2
192	1		29	5	2	30	2	1	1	1	1	2	2	1	1	1	2	2	1	2	3	3		1	1	3	1	11	1	5	6	1	2	3	5		1	2	1	1	2	3	1		2		2		2
193	1		29	5	2	32	2	1	1	1	1	2	2	1	2	1	2	2	2	2	3	3		1	1	4	1	12	1	2	10	1	2	3	5		1	2	2	1	2	3	1		2		1	1	1
194	1		29	5	2	32	2	1	1	1	1	2	2	1	2	1	2	2	2	2	3	3		2		10	1	10	1	4	6	1	2	3	5		1	1	4	1	2	3	1		2		2		2
195	1		29	5	2	33	2	2	1	1	1	2	2	1	2	1	2	2	2	2	3	3		1	2	5	2	13	1	4	9	1	2	3	5		1	2	2	1	2	3	1		2		2		1
196	1		29	5	2	31	2	1	1	1	1	2	2	1	1	1	2	2	2	2	3	3		1	1	3	3	10	2	1	9	1	2	3	5		1	2	1	1	2	3	1		2		1	1	2
197	1		29	5	2	35	2	2	1	1	1	2	2	1	2	1	2	2	2	2	1	3		1	1	5	1	11	1	4	7	1	2	3	5		1	1	2	1	2	3	1		2		1	1	2
198	1		29	5	2	29	1	1	1	1	1	2	1	1	2	1	2	2	2	1		1	4	1	1	4	1	3	1	2	1	1	2	3	5		1	2	2	1	2	3	1		2		1	3	2
199	1		29	5	2	45	1	2	1	1	1	2	1	1	2	1	2	2	1	1		1	1	1	1	4	1	13	1	4	9	1	2	3	5		1	1	2	1	2	3	1		2		1	1	1
200	1		29	5	2	28	2	1	1	1	1	2	2	1	2	1	2	2	1	2	1	3		1	1	4	1	7	1	1	6	1	2	3	5		1	2	2	1	2	3	1		2		2		2
201	1		29	5	2	25	2	1	1	1	1	2	2	1	2	2	1	2	2	2	1	3		2		7	1	6	2	3	3	1	2	3	5		1	1	2	1	2	3	1		2		1	1	3
202	1		29	5	2	30	2	1	1	1	1	2	2	1	2	1	2	2	2	2	1	3		2		12	1	12	1	1	11	1	2	3	5		1	2	6	1	2	3	1		2		1	1	3
203	1		29	5	2	30	2	1	1	1	1	2	2	1	2	1	2	2	2	2	3	3		2		25	2	9	2	2	7	1	2	3	5		1	2	11	2	2	3	2	8	1	1	1	1	3
204	1		29	5	2	21	2	1	1	1	1	2	2	1	2	2	1	2	2	2	3	3		2		25	3	5	2	1	4	1	2	3	5		1	2	15	1	2	3	1		2		1	1	3
205	1		29	5	2	35	2	2	1	1	1	2	1	1	3	1	2	2	1	2	3	3		1	2	5	1	10	1	1	9	1	2	3	5		1	1	3	2	2	3	1		2		1	1	2
206	1		29	5	2	30	2	1	1	1	1	2	2	1	4	1	2	2	2	2	3	3		2		18	1	8	1	1	7	1	2	3	5		1	1	8	1	2	3	1		2		1	1	2
207	1		29	5	2	32	2	1	1	1	1	2	2	2	3	2	1	2	2	2	3	3		2		16	1	7	1	1	6	1	2	3	5		1	1	8	1	2	3	1		2		1	1	2
208	1		29	5	2	24	2	1	1	1	1	2	2	1	3	1	2	2	1	2	3	3		2		6	1	5	1	1	4	1	2	3	5		1	1	3	1	2	3	1		2		1	1	3
209	1		29	5	2	29	2	1	1	1	1	2	2	1	2	2	1	2	2	2	3	3		2		25	2	6	2	2	4	1	2	3	5		1	1	7	1	2	3	1		2		1	2	3
210	1		29	5	2	32	2	1	1	2	2	1	2	1	3	1	2	2	2	2	3	3		2		14	1	6	1	2	4	1	2	3	5		1	1	7	1	2	3	1		2		1	1	3
211	2	13		1	1	32	2	1	2	2	2	2	2	1	1	1	2	1		1		1	4	1	2	3	1	5	1	1	4	2					1	1	1	0			1		2		3		3
212	1	8	19	11	3	33	2	2	1	2	2	1	2	1	1	1	2	2	3	1		1	3	2		6	1	6	1	1	5	1	3	1	3	4	1	2	1	0			2	4	2		3		3
213	1	10	25	8	3	32	2	1	1	1	1	2	2	1	2	1	2	2	3	1		1	2	2		6	3	13	1	1	12	1	3	3	4	5	1	1	2	1	1		1		2		1	2	3
214	2	5		1	1	50	2	2	2	1	1	2	2	1	7	1	2	1		1		1	1	1	2	8	1	10	2	9	10	2						1	5	0			1		1	1	3		3
215	1	2	19	11	3	43	1	2	1	1	1	2	1	1	2	1	2	2	3	1		1	2	1	2	4	3	12	1	1	11	1	2	3	4		1	1	2	1	1		1		2		1	2	2
216	1	8		1	1	27	2	1	1	1	1	2	2	1	2	1	2	2	2	2	3	3		2		6	2	4	2	1	3	2					1	1	2	1	1		1		2		1	1	3
217	1	8	29	12	3	30	2	1	1	1	1	2	2	1	2	1	2	2	3	2	3	3		1	2	4	2	11	2	2	9	1	2	3	4		2	2	2	1	2	3	1		2		2		3
218	1	8		1	1	26	1	1	1	1	1	2	2	1	2	1	2	2	2	2	3	3		2		6	3	4	1	1	3	2					1	1	2	0			1		1	1	3		1
219	2	10	29	12	3	34	2	2	1	3	2	1	2	1	1	1	2	2	1	1		1	2	2		5	1	12	2	4	8	1	3	3	4	5	1	2	1	1	2	3	1		2		1	3	3
220	2	10		1	1	30	2	1	2	1	1	2	2	1	3	1	2	1		1		1	3	1	2	5	1	7	1	3	4	2					1	1	3	0			1		2		3		3
[truncated: 44 more columns]
